# Supplementary material for: New Dual Inhibitors of Bacterial Topoisomerases with Broad-Spectrum Antibacterial Activity and In Vivo Efficacy against Vancomycin-Intermediate Staphylococcus aureus
Source: J Med Chem. 2023 Mar 6;66(6):3968–94. doi: 10.1021/acs.jmedchem.2c01905 (PMC10041525; doi:10.1021/acs.jmedchem.2c01905)
Supplement: Supplementary file 2 — jm2c01905_si_002.xlsx [file jm2c01905_si_002.xlsx]

## Sheet: QC results
Projects 4421-4452 - QC Results
			MIC (µg/ml)
Test date	Organism nbr	Organism	Meropenem	Imipenem	Piperacillin Tazobactam (4 µg/ml)	Ciprofloxacin	Cefepime	Levofloxacin	Moxifloxacin	Tigecycline	7a	7h
CLSI QC range			0.12 - 1	1 - 4	1 - 8	0.12 - 1	0.5 - 4	0.5 - 4	1 - 8	-	-	-
03 FEB 2021	ATCC 27853	P. aeruginosa	0.5	2	4	0.25	2	2	2	8	32	8
03 FEB 2021	ATCC 27853	P. aeruginosa	0.5	2	4	0.5	2	1	2	8	16	4
03 FEB 2021	ATCC 27853	P. aeruginosa	1	2	8	0.25	4	1	2	8	64	8
04 FEB 2021	ATCC 27853	P. aeruginosa	0.5	1	4	0.25	1	0.5	2	4	16	8
CLSI QC range			-	-	-	-	-	-	-	-	-	-
03 FEB 2021	ATCC 17978	A. baumannii	0.25	≤0.25	1	0.25	2	≤0.25	≤0.5	0.25	8	2
03 FEB 2021	ATCC 17978	A. baumannii	0.25	≤0.25	1	0.5	2	≤0.25	≤0.5	0.25	4	2
03 FEB 2021	ATCC 17978	A. baumannii	0.25	≤0.25	≤0.25	0.25	2	≤0.25	≤0.5	0.5	8	2
04 FEB 2021	ATCC 17978	A. baumannii	0.12	≤0.25	≤0.25	0.12	2	≤0.25	≤0.5	0.25	4	1
CLSI QC range			0.008 - 0.06	-	0.5 - 2	-	0.008 - 0.06	-	-	-	-	-
03 FEB 2021	ATCC 35218	E. coli	≤0.06	≤0.25	1	≤0.06	≤0.25	≤0.25	≤0.5	0.12	4	2
03 FEB 2021	ATCC 35218	E. coli	≤0.06	≤0.25	1	≤0.06	≤0.25	≤0.25	≤0.5	0.12	4	2
03 FEB 2021	ATCC 35218	E. coli	≤0.06	≤0.25	1	≤0.06	≤0.25	≤0.25	≤0.5	0.12	4	2
04 FEB 2021	ATCC 35218	E. coli	≤0.06	≤0.25	1	≤0.06	≤0.25	≤0.25	≤0.5	0.12	4	2
CLSI QC range			0.008 - 0.06	0.06 - 0.25	1 - 4	0.004 - 0.015	0.015 - 0.12	0.008 - 0.06	0.008 - 0.06	0.03 - 0.25	-	-
03 FEB 2021	ATCC 25922	E. coli	≤0.06	≤0.25	2	0.12	≤0.25	≤0.25	≤0.5	0.12	8	4
03 FEB 2021	ATCC 25922	E. coli	≤0.06	≤0.25	2	≤0.06	≤0.25	≤0.25	≤0.5	0.12	8	4
03 FEB 2021	ATCC 25922	E. coli	≤0.06	≤0.25	2	≤0.06	≤0.25	≤0.25	≤0.5	0.12	8	4
04 FEB 2021	ATCC 25922	E. coli	≤0.06	≤0.25	2	≤0.06	≤0.25	≤0.25	≤0.5	0.12	8	4
ATCC out of range

## Sheet: MIC data
Projects 4421-4452 - Susceptibility Data
					MIC (µg/ml)
IHMA Number	Organism	Country	Year Collected	Phenotype	Meropenem	Imipenem	Piperacillin Tazobactam (4 µg/ml)	Ciprofloxacin	Cefepime	Levofloxacin	Moxifloxacin	Tigecycline	7a	7h
2183849	A. baumannii	Argentina	2020	Non-MDR	0.12	≤0.25	≤0.25	0.12	1	≤0.25	≤0.5	0.25	8	2
2157614	A. baumannii	Australia	2020	Non-MDR	0.25	≤0.25	≤0.25	0.12	2	≤0.25	≤0.5	0.25	16	4
1999178	A. baumannii	Belgium	2019	Non-MDR	0.25	≤0.25	4	0.12	1	≤0.25	≤0.5	0.25	4	2
2261633	A. baumannii	Canada	2020	Non-MDR	0.12	≤0.25	≤0.25	0.25	0.5	≤0.25	≤0.5	0.25	16	4
2275237	A. baumannii	Chile	2020	Non-MDR	0.25	≤0.25	≤0.25	0.12	1	≤0.25	≤0.5	0.12	8	2
2223200	A. baumannii	Colombia	2020	Non-MDR	0.12	≤0.25	≤0.25	0.12	1	≤0.25	≤0.5	0.25	4	2
1790317	A. baumannii	Czech Republic	2018	Non-MDR	0.12	≤0.25	≤0.25	≤0.06	1	≤0.25	≤0.5	0.06	4	2
1995161	A. baumannii	Czech Republic	2019	Non-MDR	0.25	≤0.25	≤0.25	0.12	1	≤0.25	≤0.5	0.12	8	2
1863631	A. baumannii	France	2018	Non-MDR	0.12	≤0.25	≤0.25	0.12	1	≤0.25	≤0.5	0.25	8	2
2065587	A. baumannii	France	2019	Non-MDR	0.12	≤0.25	≤0.25	≤0.06	1	≤0.25	≤0.5	0.25	2	1
1829500	A. baumannii	Georgia	2018	Non-MDR	0.12	≤0.25	≤0.25	0.12	1	≤0.25	≤0.5	0.5	8	2
1884990	A. baumannii	Germany	2018	Non-MDR	0.25	≤0.25	≤0.25	0.12	1	≤0.25	≤0.5	0.12	2	1
2031511	A. baumannii	Greece	2019	Non-MDR	0.12	≤0.25	≤0.25	≤0.06	1	≤0.25	≤0.5	0.12	2	1
2215307	A. baumannii	Hong Kong	2020	Non-MDR	0.25	≤0.25	1	0.12	1	≤0.25	≤0.5	0.25	8	2
2212575	A. baumannii	Hungary	2020	Non-MDR	0.5	≤0.25	4	0.25	2	≤0.25	≤0.5	0.5	16	4
1769910	A. baumannii	Israel	2018	Non-MDR	0.25	≤0.25	≤0.25	1	8	≤0.25	≤0.5	2	16	4
1975075	A. baumannii	Israel	2019	Non-MDR	0.25	≤0.25	8	0.12	2	≤0.25	≤0.5	0.5	4	2
1884428	A. baumannii	Italy	2018	Non-MDR	0.12	≤0.25	≤0.25	0.12	1	≤0.25	≤0.5	0.25	8	4
2184382	A. baumannii	Japan	2020	Non-MDR	0.12	≤0.25	≤0.25	0.12	1	≤0.25	≤0.5	0.12	4	2
2014367	A. baumannii	Jordan	2019	Non-MDR	0.25	≤0.25	4	0.12	2	≤0.25	≤0.5	0.12	2	1
2233548	A. baumannii	Kazakhstan	2020	Non-MDR	0.25	≤0.25	≤0.25	0.12	2	≤0.25	≤0.5	0.12	8	4
1913773	A. baumannii	Kenya	2018	Non-MDR	0.25	≤0.25	≤0.25	0.12	1	≤0.25	≤0.5	0.25	4	2
1849829	A. baumannii	Kuwait	2018	Non-MDR	0.12	≤0.25	≤0.25	≤0.06	1	≤0.25	≤0.5	0.25	8	4
1977077	A. baumannii	Kuwait	2019	Non-MDR	0.5	≤0.25	16	0.25	2	≤0.25	≤0.5	0.5	8	4
1769393	A. baumannii	Lithuania	2018	Non-MDR	0.25	≤0.25	≤0.25	0.5	2	≤0.25	≤0.5	0.25	4	2
2180134	A. baumannii	Malaysia	2020	Non-MDR	0.25	≤0.25	2	0.12	1	0.5	≤0.5	0.25	8	2
1997936	A. baumannii	Morocco	2019	Non-MDR	0.12	≤0.25	4	0.12	1	≤0.25	≤0.5	0.25	8	2
2224303	A. baumannii	Panama	2020	Non-MDR	1	≤0.25	16	0.25	4	≤0.25	≤0.5	0.5	32	4
1957343	A. baumannii	Portugal	2019	Non-MDR	0.25	≤0.25	8	0.12	2	≤0.25	≤0.5	0.12	8	4
1926285	A. baumannii	Qatar	2018	Non-MDR	≤0.06	≤0.25	≤0.25	≤0.06	≤0.25	≤0.25	≤0.5	0.12	4	2
2129256	A. baumannii	Qatar	2019	Non-MDR	0.12	≤0.25	≤0.25	≤0.06	1	≤0.25	≤0.5	0.12	8	4
1790916	A. baumannii	Romania	2018	Non-MDR	≤0.06	≤0.25	≤0.25	≤0.06	0.5	≤0.25	≤0.5	0.12	2	1
2019315	A. baumannii	Romania	2019	Non-MDR	0.12	≤0.25	≤0.25	0.12	0.5	≤0.25	≤0.5	0.12	8	4
2035134	A. baumannii	Serbia	2019	Non-MDR	0.25	≤0.25	4	0.12	1	≤0.25	≤0.5	0.12	8	2
1857118	A. baumannii	Slovenia	2018	Non-MDR	0.25	≤0.25	≤0.25	0.12	1	≤0.25	≤0.5	0.25	16	4
2058329	A. baumannii	Slovenia	2019	Non-MDR	0.12	≤0.25	≤0.25	0.12	1	≤0.25	≤0.5	0.25	8	4
1821468	A. baumannii	South Africa	2018	Non-MDR	0.25	0.5	≤0.25	0.12	2	≤0.25	≤0.5	0.25	8	2
2014931	A. baumannii	South Africa	2019	Non-MDR	1	≤0.25	0.5	2	1	≤0.25	≤0.5	0.25	16	4
1967860	A. baumannii	Spain	2019	Non-MDR	0.25	≤0.25	≤0.25	1	4	≤0.25	≤0.5	4	4	8
2206507	A. baumannii	Taiwan	2020	Non-MDR	0.12	≤0.25	≤0.25	≤0.06	0.5	≤0.25	≤0.5	0.12	4	1
2239052	A. baumannii	Thailand	2020	Non-MDR	0.12	≤0.25	≤0.25	0.12	0.5	≤0.25	≤0.5	0.12	8	4
1795669	A. baumannii	Tunisia	2018	Non-MDR	0.25	0.5	≤0.25	≤0.06	4	≤0.25	≤0.5	0.06	1	1
2034657	A. baumannii	Tunisia	2019	Non-MDR	0.25	≤0.25	≤0.25	0.12	1	≤0.25	≤0.5	0.25	16	4
1900538	A. baumannii	Turkey	2018	Non-MDR	0.12	≤0.25	≤0.25	0.12	0.5	≤0.25	≤0.5	0.25	8	4
1986678	A. baumannii	Turkey	2019	Non-MDR	0.25	0.5	≤0.25	0.25	2	≤0.25	≤0.5	0.5	8	4
2178574	A. baumannii	Ukraine	2020	Non-MDR	≤0.06	≤0.25	2	≤0.06	≤0.25	≤0.25	≤0.5	0.25	16	4
1830924	A. baumannii	United Kingdom	2018	Non-MDR	0.5	≤0.25	16	0.5	4	≤0.25	≤0.5	0.5	32	4
2099294	A. baumannii	United Kingdom	2019	Non-MDR	0.25	≤0.25	4	0.25	4	≤0.25	≤0.5	0.5	8	2
1870054	A. baumannii	United States	2018	Non-MDR	0.25	≤0.25	≤0.25	0.12	2	≤0.25	≤0.5	0.12	8	2
2193485	A. baumannii	Venezuela	2020	Non-MDR	0.12	≤0.25	≤0.25	≤0.06	1	≤0.25	≤0.5	0.12	2	1
2183729	A. baumannii	Argentina	2020	MDR	>16	16	>128	>16	16	8	4	1	16	4
2261047	A. baumannii	Belgium	2020	MDR	>16	>16	>128	>16	16	8	8	1	16	4
1987162	A. baumannii	Croatia	2019	MDR	>16	>16	>128	>16	>32	8	8	2	4	2
2020360	A. baumannii	Croatia	2019	MDR	>16	>16	>128	>16	32	16	16	4	8	2
1983151	A. baumannii	Greece	2019	MDR	>16	>16	>128	>16	32	8	8	2	8	2
2031524	A. baumannii	Greece	2019	MDR	>16	>16	>128	>16	>32	4	4	1	8	2
2231797	A. baumannii	Greece	2020	MDR	>16	>16	>128	>16	>32	8	16	4	4	2
2233099	A. baumannii	Guatemala	2020	MDR	>16	>16	>128	>16	>32	8	8	2	16	4
2038976	A. baumannii	Hungary	2019	MDR	>16	>16	>128	>16	32	8	8	2	8	2
1769782	A. baumannii	Israel	2018	MDR	>16	>16	>128	>16	>32	4	8	4	4	2
1791877	A. baumannii	Israel	2018	MDR	>16	>16	>128	>16	>32	4	8	2	4	2
1815856	A. baumannii	Israel	2018	MDR	>16	>16	>128	>16	>32	8	8	2	4	2
2154584	A. baumannii	Israel	2020	MDR	16	16	>128	>16	>32	8	16	2	8	2
1994284	A. baumannii	Italy	2019	MDR	>16	>16	>128	>16	32	>16	>16	1	4	2
2195460	A. baumannii	Italy	2020	MDR	>16	>16	>128	>16	16	16	8	1	8	2
1792961	A. baumannii	Jordan	2018	MDR	>16	>16	>128	>16	>32	8	8	2	4	2
2275751	A. baumannii	Jordan	2020	MDR	>16	>16	>128	>16	>32	8	16	2	4	2
2233430	A. baumannii	Kazakhstan	2020	MDR	>16	>16	>128	>16	>32	>16	>16	4	8	2
2155340	A. baumannii	Kenya	2020	MDR	16	16	>128	>16	>32	16	>16	4	4	2
2205144	A. baumannii	Korea, South	2020	MDR	16	>16	>128	>16	32	16	16	2	4	2
1815198	A. baumannii	Kuwait	2018	MDR	>16	>16	>128	>16	>32	16	16	4	8	2
1849819	A. baumannii	Kuwait	2018	MDR	>16	>16	>128	>16	>32	16	16	4	16	4
1971673	A. baumannii	Latvia	2019	MDR	>16	>16	>128	>16	>32	16	>16	2	4	2
1814276	A. baumannii	Lebanon	2018	MDR	>16	>16	>128	>16	>32	16	16	4	8	2
1984665	A. baumannii	Lithuania	2019	MDR	>16	>16	>128	>16	>32	16	16	4	8	2
2177232	A. baumannii	Lithuania	2020	MDR	>16	>16	>128	>16	32	16	>16	8	8	4
2177489	A. baumannii	Lithuania	2020	MDR	>16	>16	>128	>16	>32	16	16	4	8	2
2180142	A. baumannii	Malaysia	2020	MDR	>16	16	>128	>16	>32	4	8	2	4	2
2181370	A. baumannii	Morocco	2020	MDR	>16	>16	>128	>16	>32	8	8	1	8	2
2224017	A. baumannii	Panama	2020	MDR	>16	>16	>128	>16	32	8	16	2	16	4
1926288	A. baumannii	Qatar	2018	MDR	>16	>16	>128	>16	32	>16	>16	4	4	1
2035089	A. baumannii	Serbia	2019	MDR	>16	>16	>128	>16	32	16	16	4	8	2
2051503	A. baumannii	Serbia	2019	MDR	>16	>16	>128	>16	>32	16	16	2	4	2
2196914	A. baumannii	South Africa	2020	MDR	>16	>16	>128	>16	32	16	16	4	8	2
2196959	A. baumannii	South Africa	2020	MDR	>16	>16	>128	>16	>32	4	8	2	8	2
2274234	A. baumannii	South Africa	2020	MDR	>16	>16	>128	>16	32	8	8	2	8	2
2274364	A. baumannii	South Africa	2020	MDR	>16	>16	>128	>16	>32	16	16	4	8	2
2203763	A. baumannii	Spain	2020	MDR	>16	>16	>128	>16	>32	>16	>16	2	8	4
2206459	A. baumannii	Taiwan	2020	MDR	>16	>16	>128	>16	>32	16	16	2	4	2
2216586	A. baumannii	Taiwan	2020	MDR	>16	>16	>128	>16	32	8	8	2	8	2
2238964	A. baumannii	Thailand	2020	MDR	>16	>16	>128	>16	>32	4	8	1	8	4
1963732	A. baumannii	Turkey	2019	MDR	>16	>16	>128	>16	32	16	16	4	8	2
1986738	A. baumannii	Turkey	2019	MDR	>16	>16	>128	>16	>32	16	16	4	8	2
1993615	A. baumannii	Turkey	2019	MDR	>16	>16	>128	>16	>32	8	8	0.5	2	1
2003279	A. baumannii	Turkey	2019	MDR	>16	>16	>128	>16	>32	8	16	2	8	4
2156634	A. baumannii	Turkey	2020	MDR	>16	>16	>128	>16	>32	16	16	4	8	2
2156709	A. baumannii	Turkey	2020	MDR	>16	>16	>128	>16	>32	16	16	4	8	2
2316205	A. baumannii	United States	2020	MDR	>16	>16	>128	>16	>32	16	16	4	8	2
2193375	A. baumannii	Venezuela	2020	MDR	>16	>16	>128	>16	>32	8	8	1	8	2
2193607	A. baumannii	Venezuela	2020	MDR	>16	>16	>128	>16	>32	8	4	0.5	8	2

## Sheet: Results
Table 1: Summary MIC and susceptibility data for all isolates tested (n = 100)
	MIC (µg/mL)					Percentage
Drug	MIC 50	MIC 90	MIN	MAX	CLSI Breakpoints (S|I|R)	S	I	R
7a	8	16	1	32	-	-	-	-
7h	2	4	1	8	-	-	-	-
MEM	1	>16	≤0.06	>16	≤2 | 4 | ≥8	50	0	50
IPM	0.5	>16	≤0.25	>16	≤2 | 4 | ≥8	50	0	50
TZP [4 µg/mL]	16	>128	≤0.25	>128	≤16 | 32-64 | ≥128	50	0	50
CIP	2	>16	≤0.06	>16	≤1 | 2 | ≥4	49	1	50
FEP	8	>32	≤0.25	>32	≤8 |16| ≥32	50	3	47
LVX	0.5	16	≤0.25	>16	≤2 | 4 | ≥8	50	6	44
MXF	≤0.5	16	≤0.5	>16	-	-	-	-
TGC	0.5	4	0.06	8	-	-	-	-
MIC50 = concentration of drug required to inhibit 50% of the bacterial population; MIC90 = concentration of drug required to inhibit 90% of the bacterial population; MIN = minimum MIC; MAX = maximum MIC
Table 2: MIC distribution against 100 A. baumannii tested
	MIC (µg/mL)
Drug	≤0.015	0.03	≤0.06	0.06	0.12	≤0.25	0.25	≤0.5	0.5	1	2	4	8	16	>16	32	>32	64	>64	128	>128
7a										1	7	25	52	13		2
7h										10	59	30	1
MEM			3		19		23		3	2				3	47
IPM						47			3					4	46
TZP [4 µg/mL]						35			1	1	2	6	2	3							50
CIP			11		28		6		2	2	1				50
FEP						2			6	25	11	5	1	3		13	34
LVX						49			1			6	19	21	4
MXF								50				3	18	22	7
TGC				2	17		21		10	8	21	20	1
Table 3: Cumulative % at MIC data for all A. baumannii tested (n = 100)
	MIC (µg/mL)
Drug	≤0.015	0.03	≤0.06	0.06	0.12	≤0.25	0.25	≤0.5	0.5	1	2	4	8	16	>16	32	>32	64	>64	128	>128
7a										1	8	33	85	98		100
7h										10	69	99	100
MEM			3		22		45		48	50				53	100
IPM						47			50					54	100
TZP [4 µg/mL]						35			36	37	39	45	47	50							100
CIP			11		39		45		47	49	50				100
FEP						2			8	33	44	49	50	53		66	100
LVX						49			50			56	75	96	100
MXF								50				53	71	93	100
TGC				2	19		40		50	58	79	99	100
Table 4: Summary MIC and susceptibility data for MDR A. baumannii tested (n = 50)
	MIC (µg/mL)					Percentage
Drug	MIC 50	MIC 90	MIN	MAX	CLSI Breakpoints (S|I|R)	S	I	R
7a	8	8	2	16	-	-	-	-
7h	2	4	1	4	-	-	-	-
MEM	>16	>16	16	>16	≤2 | 4 | ≥8	0	0	100
IPM	>16	>16	16	>16	≤2 | 4 | ≥8	0	0	100
TZP [4 µg/mL]	>128	>128	>128	>128	≤16 | 32-64 | ≥128	0	0	100
CIP	>16	>16	>16	>16	≤1 | 2 | ≥4	0	0	100
FEP	>32	>32	16	>32	≤8 |16| ≥32	0	6	94
LVX	8	16	4	>16	≤2 | 4 | ≥8	0	12	88
MXF	16	>16	4	>16	-	-	-	-
TGC	2	4	0.5	8	-	-	-	-
MIC50 = concentration of drug required to inhibit 50% of the bacterial population; MIC90 = concentration of drug required to inhibit 90% of the bacterial population; MIN = minimum MIC; MAX = maximum MIC
Table 5: MIC distribution against 50 MDR A. baumannii tested
	MIC (µg/mL)
Drug	≤0.015	0.03	≤0.06	0.06	0.12	≤0.25	0.25	≤0.5	0.5	1	2	4	8	16	>16	32	>32	64	>64	128	>128
7a											1	15	29	5
7h										2	39	9
MEM														3	47
IPM														4	46
TZP [4 µg/mL]																					50
CIP															50
FEP														3		13	34
LVX												6	19	21	4
MXF												3	18	22	7
TGC									2	8	20	19	1
Table 6: Cumulative % at MIC data for MDR A. baumannii tested (n = 50)
	MIC (µg/mL)
Drug	≤0.015	0.03	≤0.06	0.06	0.12	≤0.25	0.25	≤0.5	0.5	1	2	4	8	16	>16	32	>32	64	>64	128	>128
7a											2	32	90	100
7h										4	82	100
MEM														6	100
IPM														8	100
TZP [4 µg/mL]																					100
CIP															100	100
FEP														6		32	100
LVX												12	50	92	100
MXF												6	42	86	100
TGC									4	20	60	98	100
Table 7: Summary MIC and susceptibility data for non-MDR A. baumannii tested (n = 50)
	MIC (µg/mL)					Percentage
Drug	MIC 50	MIC 90	MIN	MAX	CLSI Breakpoints (S|I|R)	S	I	R
7a	8	16	1	32	-	-	-	-
7h	2	4	1	8	-	-	-	-
MEM	0.25	0.25	≤0.06	1	≤2 | 4 | ≥8	100	0	0
IPM	≤0.25	≤0.25	≤0.25	0.5	≤2 | 4 | ≥8	100	0	0
TZP [4 µg/mL]	≤0.25	4	≤0.25	16	≤16 | 32-64 | ≥128	100	0	0
CIP	0.12	0.25	≤0.06	2	≤1 | 2 | ≥4	98	2	0
FEP	1	4	≤0.25	8	≤8 |16| ≥32	100	0	0
LVX	≤0.25	≤0.25	≤0.25	0.5	≤2 | 4 | ≥8	100	0	0
MXF	≤0.5	≤0.5	≤0.5	≤0.5	-	-	-	-
TGC	0.25	0.5	0.06	4	-	-	-	-
MIC50 = concentration of drug required to inhibit 50% of the bacterial population; MIC90 = concentration of drug required to inhibit 90% of the bacterial population; MIN = minimum MIC; MAX = maximum MIC
Table 8: MIC distribution against 50 non-MDR A. baumannii tested
	MIC (µg/mL)
Drug	≤0.015	0.03	≤0.06	0.06	0.12	≤0.25	0.25	≤0.5	0.5	1	2	4	8	16	>16	32	>32	64	>64	128	>128
7a										1	6	10	23	8		2
7h										8	20	21	1
MEM			3		19		23		3	2
IPM						47			3
TZP [4 µg/mL]						35			1	1	2	6	2	3
CIP			11		28		6		2	2	1
FEP						2			6	25	11	5	1
LVX						49			1
MXF								50
TGC				2	17		21		8		1	1
Table 9: Cumulative % at MIC data for non-MDR A. baumannii tested (n = 50)
	MIC (µg/mL)
Drug	≤0.015	0.03	≤0.06	0.06	0.12	≤0.25	0.25	≤0.5	0.5	1	2	4	8	16	>16	32	>32	64	>64	128	>128
7a										2	14	34	80	96		100
7h										16	56	98	100
MEM			6		44		90		96	100
IPM						94			100
TZP [4 µg/mL]						70			72	74	78	90	94	100
CIP			22		78		90		94	98	100
FEP						4			16	66	88	98	100
LVX						98			100
MXF								100
TGC				4	38		80		96		98	100
