# Supplementary material for: New Dual Inhibitors of Bacterial Topoisomerases with Broad-Spectrum Antibacterial Activity and In Vivo Efficacy against Vancomycin-Intermediate Staphylococcus aureus
Source: J Med Chem. 2023 Mar 6;66(6):3968–94. doi: 10.1021/acs.jmedchem.2c01905 (PMC10041525; doi:10.1021/acs.jmedchem.2c01905)
Supplement: Supplementary file 3 — jm2c01905_si_003.xlsx [file jm2c01905_si_003.xlsx]

## Sheet: Assay conditions
	#	Kinase Name	Kinase PQ Lot	Kinase External Vendor Lot	Kinase Concentration (ng/50µl)	Kinase Concentration (nM) *	ATP Concentration (µM)	Substrate Name	Substrate Lot	Substrate Concentration (µg/50µl)
	1	ABL1	5.14		5	1.3129	0,3	Poly(Ala,Glu,Lys,Tyr)6:2:5:1	SIG_53H5516	0.125
	2	ABL2	12.4		50	9.96036	0,3	Poly(Ala,Glu,Lys,Tyr)6:2:5:1	SIG_53H5516	0.125
	3	ACK1	3.1		10	2.81175	1	Poly(Glu,Tyr)4:1	SIG_20K5903	0.125
	4	ACVR1	1.16		25	6.98968	3	GSK3(14-27)	40	2
	5	ACVR1B	5.5	INV_1944454	20	5.8651	3	RBER-CHKtide	106	2
	6	ACVR2A	2.5	INV_1767788	70	16.4127	3	Casein	SIG_65K7410	1
	7	ACVR2B	2.6	INV_169883	50	16.129	1	RB-CTF	21	2
	8	ACVRL1	2.9	INV_511550	20	5.80552	1	Casein	SIG_65K7410	1
	9	AKT1	4.3		25	5.93888	1	GSK3(14-27)	24	2
	10	AKT2	3.1		250	59.331	10	GSK3(14-27)	33	4
	11	AKT3	3.1		25	5.96388	3	GSK3(14-27)	33	4
	12	ALK	1.8		25	7.09633	0,3	Poly(Glu,Tyr)4:1	SIG_20K5903	0.125
	13	AMPKalpha1	1.8		200	43.3896	3	RBER-CHKtide	114	2
	14	ARK5	4.3		100	19.1902	3	RBER-CHKtide	106	1
	15	ASK1	2.9	INV_1795326	15	1.64835	3	GSK3(14-27)	33	2
	16	AuroraA	4		50	13.1019	10	tetra(LRRWSLG)	8	0.5
	17	AuroraB	8.11		100	28.5417	10	tetra(LRRWSLG)	7	0.25
	18	AuroraC	9.6		100	34.1997	3	tetra(LRRWSLG)	7	0.25
	19	AXL	3.13		20	5.22541	0,3	Poly(Glu,Tyr)4:1	SIG_20K5903	0.25
	20	BLK	1.8		5	1.14808	0,3	Poly(Glu,Tyr)4:1	SIG_20K5903	0.125
	21	BMPR1A	7.1		200	57.8863	3	Casein	SIG_65K7410	1
	22	BMPR1B	1.2		10	2.92453	3	Casein	SIG_65K7410	1
	23	BMX	4.6	INV_38230	10	2.40964	1	Poly(Glu,Tyr)4:1	SIG_20K5903	0.25
	24	BRAF	1.11		50	14.4661	1	MEK1 K97M (kinase-dead)	40	0.5
	25	BRK	4.7		30	7.33586	3	Poly(Glu,Tyr)4:1	SIG_20K5903	0.125
	26	BRSK1	2.6	INV_1737281	30	5.33333	1	RBER-CHKtide	95	2
	27	BRSK2	5.4		30	5.81176	1	RBER-CHKtide	106	4
	28	BTK	12.8		100	19.0803	3	Poly(Glu,Tyr)4:1	SIG_20K5903	0.25
	29	BUB1B	3.8	CAR_15CBS-0781	70	9.52381	0,3	Casein	SIG_65K7410	0.25
	30	CAMK1D	5.7	INV_2029052	50	21.2766	1	RBER-CHKtide	106	2
	31	CAMK2A	1.6	INV_28192	5	1.76056	3	RBER-CHKtide	106	1
	32	CAMK2B	2.7	INV_1754936	100	33.0579	3	RBER-CHKtide	106	2
	33	CAMK2D	1.11	INV_31647	1	0.337838	1	RBER-CHKtide	106	1
	34	CAMK2G	1.5	MIL_D8NN026U	2	0.97561	1	S6-Peptide	24	1
	35	CAMK4	1.6	INV_35391	50	12.5628	1	JUN	3	0.5
	36	CAMKK1	4.1	INV_1916356	50	16.7224	3	RB-CTF	20	4
	37	CAMKK2	2.6	INV_1646160	15	3.44432	3	GSK3(14-27)	40	2
	38	CDC42BPA	1.6	INV_36844	5	1.70358	0,1	S6-Peptide	24	1
	39	CDC42BPB	1.5		5	1.1842	0,1	S6-Peptide	21	1
	40	CDC7/DBF4	6.3		25	2.53915	0,1	Histone H1	SIG_94H8010	0.25
	41	CDK1/CycA2	5.17		15	2.16123	0,3	RBER-CHKtide	106	1
	42	CDK1/CycB1	32		50	7.00246	1	RBER-CHKtide	106	2
	43	CDK1/CycE1	1.12		50	7.35721	1	RBER-CHKtide	106	2
	44	CDK12/CycK	8.11		200	29.3908	0,3	RBER-IRStide	41	2
	45	CDK13/CycK	4.9		200	29.2265	0,3	RBER-CDC25tide	12	1
	46	CDK16/CycY	1.12		40	6.35334	0,3	GSK3(14-27)	40	2
	47	CDK17/p35NCK	3.6		150	19.7853	3	RBER-CDC25tide	12	1
	48	CDK18/CycY	8.4		25	3.32546	1	RBER-NTRK3tide	9	4
	49	CDK19/CycC	16.1		200	32.5492	3	RBER-IRStide	36	2
	50	CDK2/CycA2	5.15		25	3.69959	0,3	RBER-CHKtide	106	1
	51	CDK2/CycD1	12.6		200	33.1085	3	RBER-CHKtide	106	2
	52	CDK2/CycE1	10		10	1.51214	1	RBER-CHKtide	106	1
	53	CDK20/CycH	6.6		150	27.4301	1	RBER-CHKtide	106	2
	54	CDK20/CycT1	8.5		200	26.418	1	RBER-CHKtide	106	4
	55	CDK3/CycC	4.9		200	37.6676	3	RBER-CHKtide	106	2
	56	CDK3/CycE1	1.12		20	2.85645	3	RBER-CHKtide	106	1
	57	CDK4/CycD1	7		20	3.34283	3	RBER-CHKtide	106	2
	58	CDK4/CycD2	5.5		20	3.72013	3	RBER-CHKtide	106	1
	59	CDK4/CycD3	1.12		25	5.15677	10	RBER-CHKtide	106	2
	60	CDK5/p25NCK	1.16		15	3.29761	0,3	RBER-CHKtide	106	1
	61	CDK5/p35NCK	1.12		5	0.788662	0,1	RBER-CHKtide	106	1
	62	CDK6/CycD1	6.9		20	3.2448	3	RBER-CHKtide	106	2
	63	CDK6/CycD2	5.5		30	5.37866	10	RBER-CHKtide	106	1
	64	CDK6/CycD3	5.1		100	18.0932	30	RBER-CHKtide	106	2
	65	CDK7/CycH/MAT1	2.15		50	6.58272	3	RBER-CHKtide	106	2
	66	CDK8/CycC	4.18		50	8.26105	1	RBER-IRStide	36	1
	67	CDK9/CycK	4.11		25	3.69812	1	RBER-CHKtide	106	2
	68	CDK9/CycT1	12		25	3.17231	1	RBER-CHKtide	106	1
	69	CHK1	2.1		25	5.95735	1	RBER-CHKtide	95	2
	70	CHK2	2.1	INV_31541	5	1.51515	1	tetra(LRRWSLG)	8	0.5
	71	CK1alpha1	1.1		50	13.9989	0,3	Casein	SIG_65K7410	1
	72	CK1delta	2.7	INV_843704	1	0.269179	0,3	Casein	SIG_SLBW5843	0.5
	73	CK1epsilon	2.1	INV_866725	2	0.764818	0,3	Casein	SIG_SLBW5843	0.5
	74	CK1gamma1	1.6	INV_34360	1	0.274348	0,1	Casein	SIG_65K7410	1
	75	CK1gamma2	1.9	INV_31770	1	0.380952	0,1	Casein	SIG_65K7410	1
	76	CK1gamma3	1.6	INV_34380	2	0.506971	0,1	Casein	SIG_65K7410	1
	77	CK2alpha1	3.13		5	1.40996	0,1	Casein	SIG_65K7410	1
	78	CK2alpha2	1.6		10	2.81262	0,1	Casein	SIG_65K7410	1
	79	CLK1	1.15		200	46.1388	0,3	H2O (Autophos.)	0	0
	80	CLK2	1.17	INV_271879	1	0.284495	0,3	GSK3(14-27)	40	1
	81	CLK3	2.12		8	2.70467	0,3	S6-Peptide	24	1
	82	CLK4	4.12	INV_2183483	50	11.7647	0,1	Myelin Basic Protein	MIL_3330246	0.5
	83	COT	18.13		300	83.8446	3	RBER-CHKtide	106	3
	84	CSF1R	4.8		5	1.28645	0,3	Poly(Glu,Tyr)4:1	SIG_20K5903	0.125
	85	CSK	1.6		10	2.4933	1	Poly(Glu,Tyr)4:1	SIG_20K5903	0.125
	86	DAPK1	2.9		10	2.80792	0,1	GSK3(14-27)	33	2
	87	DAPK2	1.6	INV_32159	3	1.25261	0,1	S6-Peptide	21	2
	88	DAPK3	2.4	INV_827666	3	0.75	0,1	GSK3(14-27)	33	2
	89	DCAMKL2	1.8	INV_35320	25	4.82625	1	RBER-CHKtide	76	1
	90	DDR2	2.11		50	12.8533	0,1	Poly(Ala,Glu,Lys,Tyr)6:2:5:1	SIG_53H5516	0.125
	91	DMPK	1.6	INV_34024	10	2.06612	0,1	tetra(LRRWSLG)	8	2
	92	DNAPK	3.11	INV_1646160	10	0.333333	1	S6-Peptide	24	2
	93	DYRK1A	2.17	INV_38993	5	0.884956	1	RBER-CHKtide	114	1
	94	DYRK1B	3.1	INV_877059	5	1.03413	1	RBER-CHKtide	106	2
	95	DYRK2	1.11	CAR_09CBS-1249	3	0.689655	1	RBER-IRStide	41	2
	96	DYRK3	1.1	INV_290370	3	0.643777	0,3	RBER-IRStide	41	1
	97	DYRK4	2.11	INV_37361	20	4.5045	0,1	RBER-CHKtide	114	1
	98	EEF2K	1.5	INV_38185	2	0.364299	1	GSK3(14-27)	33	2
	99	EGFR	18.13		5	1.09888	0,3	Poly(Glu,Tyr)4:1	SIG_20K5903	0.125
	100	EIF2AK2	3.6	INV_850068	5	1.60772	0,3	RB-CTF	20	1
	101	EIF2AK3	2.6	INV_430006	10	2.13675	0,3	Casein	SIG_65K7410	2
	102	EPHA1	1.6		50	12.5579	1	Poly(Glu,Tyr)4:1	SIG_20K5903	0.125
	103	EPHA2	1.9		20	5.42807	3	Poly(Glu,Tyr)4:1	SIG_20K5903	0.125
	104	EPHA3	1.5		50	13.2135	3	Poly(Glu,Tyr)4:1	SIG_20K5903	0.25
	105	EPHA4	1.5		150	39.1711	10	Poly(Glu,Tyr)4:1	SIG_20K5903	0.25
	106	EPHA5	1.9		5	1.23942	1	Poly(Glu,Tyr)4:1	SIG_20K5903	0.5
	107	EPHA6	10.4		50	12.7168	3	Poly(Glu,Tyr)4:1	SIG_20K5903	0.125
	108	EPHA7	1.6		50	12.7481	1	Poly(Glu,Tyr)4:1	SIG_20K5903	0.125
	109	EPHA8	1.6	INV_36870	20	5.21512	0,3	Poly(Glu,Tyr)4:1	SIG_20K5903	0.125
	110	EPHB1	1.6		10	2.60058	1	Poly(Glu,Tyr)4:1	SIG_20K5903	0.125
	111	EPHB2	6.6		50	12.613	0,3	Poly(Ala,Glu,Lys,Tyr)6:2:5:1	SIG_53H5516	0.125
	112	EPHB3	1.7		25	6.23846	1	Poly(Glu,Tyr)4:1	SIG_20K5903	0.125
	113	EPHB4	7.9		5	1.30219	1	Poly(Glu,Tyr)4:1	SIG_20K5903	0.125
	114	ERBB2	11.6		50	10.6487	1	Poly(Glu,Tyr)4:1	SIG_20K5903	0.125
	115	ERBB4	7.7		5	0.979797	0,3	Poly(Glu,Tyr)4:1	SIG_20K5903	0.125
	116	ERK1	2.12		15	4.329	1	RBER-CHKtide	106	2
	117	ERK2	8.6		10	4.78904	0,3	RBER-CHKtide	71	2
	118	ERK5	4.4		200	79.2644	1	RBER-CHKtide	95	2
	119	ERK7	2.8		75	32.4985	1	RBER-CHKtide	106	2
	120	FAK	16.1		25	3.43893	1	Poly(Glu,Tyr)4:1	SIG_20K5903	0.125
	121	FER	2.1		5	1.61988	1	Poly(Glu,Tyr)4:1	SIG_20K5903	0.125
	122	FES	2.6	INV_35734	3	0.610376	0,3	Poly(Glu,Tyr)4:1	SIG_20K5903	0.125
	123	FGFR1	11.9		50	12.9537	3	Poly(Glu,Tyr)4:1	SIG_20K5903	0.125
	124	FGFR2	5.6		25	6.28322	1	Poly(Glu,Tyr)4:1	SIG_20K5903	0.25
	125	FGFR3	5.11		40	10.8205	3	Poly(Glu,Tyr)4:1	SIG_20K5903	0.25
	126	FGFR4	6.7		25	6.60275	1	Poly(Glu,Tyr)4:1	SIG_20K5903	0.125
	127	FGR	1.8		10	2.12915	0,3	Poly(Glu,Tyr)4:1	SIG_20K5903	0.125
	128	FLT3	16.16		50	12.9537	1	Poly(Ala,Glu,Lys,Tyr)6:2:5:1	SIG_53H5516	0.125
	129	FRK	1.7		5	1.14091	0,3	Poly(Glu,Tyr)4:1	SIG_20K5903	0.5
	130	FYN	2.14		10	2.21342	0,3	Poly(Glu,Tyr)4:1	SIG_20K5903	0.125
	131	GRK2	1.7	INV_31090	50	12.1507	3	Casein	SIG_65K7410	0.5
	132	GRK3	2.4	INV_38897	10	1.86567	3	Casein	SIG_65K7410	2
	133	GRK4	3.7	INV_618977	5	1.06383	1	Casein	SIG_SLBW5843	0.5
	134	GRK5	2.5	INV_879275	1	0.210084	0,3	Casein	SIG_65K7410	1
	135	GRK6	2.9	INV_37437	10	2.12766	1	Casein	SIG_65K7410	1
	136	GRK7	1.5	INV_34013	5	1.11483	0,3	Casein	SIG_65K7410	1
	137	GSG2	5.12		5	2.47776	0,1	Histon H3 (1-34)	1	0.5
	138	GSK3alpha	1.9	INV_29135	50	18.622	0,3	RBER-CHKtide	106	4
	139	GSK3beta	3.18		75	19.6561	0,3	RBER-CHKtide	114	1
	140	HCK	1.8		5	1.15331	0,3	Poly(Glu,Tyr)4:1	SIG_20K5903	0.125
	141	HIPK1	1.9	INV_37497	20	5.45703	0,3	RBER-CHKtide	76	2
	142	HIPK2	2.8	INV_1718013	30	8.21918	0,1	RBER-CHKtide	106	2
	143	HIPK3	4.6		25	10.8312	0,3	RBER-CHKtide	76	2
	144	HIPK4	1.7	INV_719847	5	1.03199	0,1	RBER-IRStide	36	1
	145	HRI	1.9		50	9.94609	0,3	Casein	SIG_65K7410	0.25
	146	IGF1R	12.1		10	2.61329	1	Poly(Glu,Tyr)4:1	SIG_20K5903	0.125
	147	IKKalpha	5.7	INV_1600027	30	6.76437	0,3	RBER-CHKtide	106	2
	148	IKKbeta	8.9		50	8.3194	0,3	RBER-CHKtide	76	1
	149	IKKepsilon	7.6		20	3.63441	1	GSK3(14-27)	33	1
	150	INSR	6.6		10	2.84123	3	Poly(Ala,Glu,Lys,Tyr)6:2:5:1	SIG_53H5516	0.125
	151	INSRR	1.5	INV_34272	25	7.45156	3	Poly(Ala,Glu,Lys,Tyr)6:2:5:1	SIG_53H5516	0.25
	152	IRAK1	2.6	INV_472069	5	1.19904	1	RB-CTF	20	2
	153	IRAK4	1.1		20	5.02393	3	RB-CTF	22	1
	154	ITK	1.7		50	9.83023	1	Poly(Glu,Tyr)4:1	SIG_20K5903	0.125
	155	JAK1	2.7		150	32.042	1	RBER-IRStide	36	2
	156	JAK2	7.12		25	6.36845	0,3	Poly(Ala,Glu,Lys,Tyr)6:2:5:1	SIG_53H5516	0.125
	157	JAK3	5.7		10	2.92487	0,1	Poly(Ala,Glu,Lys,Tyr)6:2:5:1	SIG_53H5516	0.125
	158	JNK1	5.12		5	2.25774	0,3	ATF2	13	0.25
	159	JNK2	3.1		5	2.01613	1	ATF2	13	1
	160	JNK3	4.7		5	2.08073	0,3	ATF2	13	2
	161	KIT	10.13		100	25.8208	3	Poly(Glu,Tyr)4:1	SIG_20K5903	0.125
	162	LCK	3.18		20	4.31072	0,3	Poly(Glu,Tyr)4:1	SIG_20K5903	0.125
	163	LIMK1	5.1	INV_1868148	25	11.1857	0,3	RBER-CHKtide	76	2
	164	LIMK2	6.7	CAR_12CBS-0581	65	13.1313	0,3	RBER-NTRK3tide	4	4
	165	LRRK2	7.9	INV_1879718	50	4.88043	0,3	GSK3(14-27)	40	4
	166	LTK	1.7	INV_38200	10	2.7137	0,3	Poly(Glu,Tyr)4:1	SIG_20K5903	0.125
	167	LYN	1.9		5	1.13033	0,3	Poly(Glu,Tyr)4:1	SIG_20K5903	0.125
	168	MAP3K1	1.5		5	2.41622	0,1	tetra(LRRWSLG)	6	1
	169	MAP3K10	2.9	INV_1562424	15	2.28659	1	Histone H2B	SIG_87H7445	0.5
	170	MAP3K11	1.7	INV_34029	50	8.32639	3	Myelin Basic Protein	MIL_2982369	1
	171	MAP3K7/MAP3K7IP1	4.16	INV_1806254	40	17.4672	0,3	S6-Peptide	24	2
	172	MAP3K9	3.6	INV_1737738	20	4.79616	3	GSK3(14-27)	33	1
	173	MAP4K2	3.6	INV_748356	2	0.41841	1	PKC(19-31)	6	0.5
	174	MAP4K4	12.5		100	11.1978	1	GSK3(14-27)	40	2
	175	MAP4K5	1.11	INV_33456	3	0.489796	0,3	Casein	SIG_65K7410	1
	176	MAPKAPK2	4.15		5	2.36245	0,1	RBER-CHKtide	95	1
	177	MAPKAPK3	1.5		5	2.30819	0,1	tetra(LRRWSLG)	7	0.25
	178	MAPKAPK5	5.6		5	1.84635	0,1	RBER-CHKtide	76	2
	179	MARK1	1.6		100	17.0427	1	RBER-CHKtide	95	1
	180	MARK2	3.4	INV_501377	5	0.904159	1	RBER-CHKtide	76	2
	181	MARK3	1.5		100	18.2744	1	RBER-CHKtide	95	1
	182	MARK4	2.6	INV_1103511	10	1.94553	3	RBER-CHKtide	95	2
	183	MASTL	2.1		300	47.5451	3	RBER-NTRK3tide	3	4
	184	MATK	1.7	INV_31553	7	2.64151	1	Poly(Glu,Tyr)4:1	SIG_20K5903	0.125
	185	MEK1	2.1		75	34.4281	3	ERK2 K54R (kinase-dead)	16	2
	186	MEK2	3.4	INV_1825763	50	20.202	1	RBER-IRStide	40	1
	187	MEK5	5.5		100	37.037	1	RBER-CHKtide	95	2
	188	MEKK2	5.5		100	19.9203	0,3	Casein	SIG_65K7410	0.5
	189	MEKK3	5.5		100	19.685	0,3	Casein	SIG_65K7410	0.5
	190	MELK	1.6		100	50.1857	0,1	RBER-CHKtide	76	2
	191	MERTK	7.9		50	12.2713	1	Poly(Glu,Tyr)4:1	SIG_20K5903	0.25
	192	MET	12.13		10	2.53846	0,3	Poly(Ala,Glu,Lys,Tyr)6:2:5:1	SIG_53H5516	0.125
	193	MINK1	2.7		20	5.96125	1	RBER-CHKtide	95	1
	194	MKK4	1.9		25	10.1806	0,1	JNK1 K55R K56R (kinase-dead)	6	1
	195	MKK6 SDTD	1.6		20	5.92882	1	p38-alpha K53A (kinase-dead)	19	1
	196	MKK7	4.5		150	56.7108	3	JNK1 K55R K56R (kinase-dead)	6	2
	197	MKNK1	2.14	INV_1857646	50	15.015	1	S6-Peptide	21	2
	198	MKNK2	3.8	INV_1793520	15	6.38298	0,1	S6-Peptide	21	1
	199	MLK4	2.4		200	58.7449	3	RB-CTF	20	2
	200	MST1	2.9		5	1.15821	0,3	RB-CTF	21	2
	201	MST2	3.6		8	2.81274	1	RB-CTF	20	1
	202	MST3	1.6	INV_32932	20	5.07614	1	Casein	SIG_65K7410	1
	203	MST4	1.6		50	13.0849	1	RB-CTF	20	1
	204	MTOR	13.8	INV_1877405	25	3.05064	1	Casein	SIG_SLBW5843	0.5
	205	MUSK	3.7		100	29.2633	1	Poly(Ala,Glu,Lys,Tyr)6:2:5:1	SIG_53H5516	0.125
	206	MYLK	1.8	INV_36152	20	5.94354	0,1	S6-Peptide	21	1
	207	MYLK2	1.6		10	2.10064	1	S6-Peptide	24	1
	208	MYLK3	1.6	INV_34028	50	8.80282	0,1	S6-Peptide	21	2
	209	NEK1	4.3		10	2.31704	3	GSK3(14-27)	40	2
	210	NEK11	1.5	INV_38163	25	4.92126	1	Myelin Basic Protein	MIL_2935461	2
	211	NEK2	2.5		100	24.1876	3	RB-CTF	20	1
	212	NEK3	3.6		200	46.5365	3	RBER-CHKtide	106	4
	213	NEK4	2.5	INV_35817	3	0.491803	0,3	Myelin Basic Protein	MIL_2935461	2
	214	NEK6	1.9		20	5.87881	1	GSK3(14-27)	33	2
	215	NEK7	2.5		15	4.59629	1	Casein	SIG_65K7410	1
	216	NEK9	1.6	INV_38162	5	1.08108	10	GSK3(14-27)	40	1
	217	NIK	27.6		350	52.4592	1	RBER-CHKtide	95	2
	218	NLK	2.6		30	6.53467	1	GSK3(14-27)	40	2
	219	p38alpha	5.17		10	4.80515	1	ATF2	13	1
	220	p38beta	4.8		3	1.44631	1	ATF2	13	1
	221	p38delta	1.6		2	0.942729	1	RBER-CHKtide	81	2
	222	p38gamma	2.6		10	4.72233	0,1	RBER-IRStide	36	2
	223	PAK1	2.5		10	2.20892	10	tetra(LRRWSLG)	7	1
	224	PAK2	1.1		20	4.54783	1	tetra(LRRWSLG)	8	0.25
	225	PAK3	1.6		15	3.31279	3	tetra(LRRWSLG)	8	0.5
	226	PAK4	3.5		50	10.6419	3	tetra(LRRWSLG)	7	0.5
	227	PAK6	1.5		15	2.86314	0,3	tetra(LRRWSLG)	7	0.125
	228	PAK7	1.6		15	2.71101	1	tetra(LRRWSLG)	8	0.25
	229	PASK	1.6	INV_34883	25	6.47668	0,1	RBER-CHKtide	106	2
	230	PBK	3.6		200	59.2408	3	Histone H1	SIG_94H8010	0.5
	231	PDGFRalpha	11.9		100	22.2452	3	Poly(Ala,Glu,Lys,Tyr)6:2:5:1	SIG_53H5516	0.125
	232	PDGFRbeta	13.9		10	2.27198	0,3	Poly(Ala,Glu,Lys,Tyr)6:2:5:1	SIG_53H5516	0.125
	233	PDK1	2.9		5	1.77961	0,3	tetra(LRRWSLG)	7	0.25
	234	PHKG1	2.6	INV_830447	10	2.75862	3	PKC(19-31)	6	0.5
	235	PHKG2	1.9	INV_37321	5	1.35318	0,1	RBER-CHKtide	95	4
	236	PIM1	3.9		1	0.305703	0,1	GSK3(14-27)	40	1
	237	PIM2	2.9		20	6.24064	0,3	GSK3(14-27)	33	1
	238	PIM3	7.4		20	6.21427	1	GSK3(14-27)	33	4
	239	PKA	2.1	INV_37377	5	2.29885	1	tetra(LRRWSLG)	7	0.5
	240	PKCalpha	5.7		5	0.909322	10	PKC(19-31)	5	0.25
	241	PKCbeta1	4.8		5	0.966025	10	PKC(19-31)	6	0.25
	242	PKCbeta2	3.12		20	3.85877	10	PKC(19-31)	6	0.25
	243	PKCdelta	4.7		25	4.47367	10	PKC(19-31)	6	0.5
	244	PKCepsilon	6.8		10	1.76319	1	PKC(19-31)	6	0.125
	245	PKCeta	5.8		20	3.72353	3	Histone H2B	SIG_87H7445	0.25
	246	PKCgamma	7.6		20	3.56224	10	PKC(19-31)	6	0.25
	247	PKCiota	6.9		50	10.2013	10	PKC(19-31)	6	0.5
	248	PKCmu	4.7		15	2.15071	0,3	RBER-CHKtide	106	1
	249	PKCnu	3.5		20	3.96853	3	tetra(LRRWSLG)	7	0.25
	250	PKCtheta	8.9		10	1.8237	3	PKC(19-31)	6	0.25
	251	PKCzeta	5.7		50	10.3462	1	PKC(19-31)	5	0.125
	252	PKMYT1	5.4		150	35.9609	1	RB-CTF	20	4
	253	PKMzeta	1.3		10	2.27542	1	PKC(19-31)	5	0.25
	254	PKN3	2.3	CAR_09CBS-1290	20	3.14961	1	PKC(19-31)	5	1
	255	PLK1	13		25	5.03469	1	RBER-CHKtide	106	2
	256	PLK3	1.6		30	6.17722	0,3	Casein	SIG_65K7410	0.5
	257	PRK1	4.6		25	3.65203	0,3	RBER-CHKtide	95	2
	258	PRK2	2.6	INV_555959	10	1.41343	0,3	RBER-CHKtide	95	2
	259	PRKD2	1.9	INV_34015	5	0.805153	1	RBER-CHKtide	95	2
	260	PRKG1	2.7	INV_893283	5	0.949668	0,3	PKC(19-31)	6	1
	261	PRKG2	2.7	INV_273926	2	0.343053	1	GSK3(14-27)	40	2
	262	PRKX	1.5	INV_34283	10	2.92398	0,3	GSK3(14-27)	33	1
	263	PYK2	1.5		75	10.2934	1	Poly(Glu,Tyr)4:1	SIG_20K5903	0.125
	264	RAF1 YDYD	2.9		5	2.59929	0,3	MEK1 K97M (kinase-dead)	40	0.5
	265	RET	5.1		50	12.4322	1	Poly(Glu,Tyr)4:1	SIG_20K5903	0.125
	266	RIPK2	9.17		200	62.6812	3	RBER-CHKtide	106	2
	267	RIPK4	7.1		150	47.4061	0,3	Casein	SIG_65K7410	0.5
	268	RIPK5	1.5	INV_38724	5	0.75358	1	RBER-CHKtide	76	2
	269	ROCK1	2.8	INV_37178	3	0.668896	0,3	PKC(19-31)	6	1
	270	ROCK2	2.11		5	1.08367	0,3	S6-Peptide	24	1
	271	RON	8.6		25	7.70416	1	Poly(Glu,Tyr)4:1	SIG_20K5903	0.125
	272	ROS	2.7	INV_34285	2	0.502513	0,3	Poly(Ala,Glu,Lys,Tyr)6:2:5:1	SIG_53H5516	0.125
	273	RPS6KA1	2.9	INV_386267	20	4.51977	1	RBER-CHKtide	106	2
	274	RPS6KA2	1.6	INV_34468	5	1.14548	1	tetra(LRRWSLG)	8	0.5
	275	RPS6KA3	3.6	INV_37397	5	1.15875	1	tetra(LRRWSLG)	8	0.25
	276	RPS6KA4	1.5	INV_34070	100	17.6835	1	RBER-CHKtide	81	2
	277	RPS6KA5	1.6	INV_33702	50	8.40336	1	RBER-CHKtide	95	2
	278	RPS6KA6	1.6	INV_37496	5	0.898473	1	GSK3(14-27)	33	2
	279	S6K	6.1		50	13.4675	3	GSK3(14-27)	33	2
	280	S6Kbeta	2.7	INV_774837	100	24.3309	1	RBER-CHKtide	106	4
	281	SAK	14.6		200	28.8667	1	p38-alpha K53A (kinase-dead)	19	2
	282	SGK1	5.7		200	53.3689	1	GSK3(14-27)	40	2
	283	SGK2	1.6	INV_34433	20	5.7554	1	GSK3(14-27)	40	1
	284	SGK3	4.9		50	12.0184	1	GSK3(14-27)	40	2
	285	SIK1	3.6		100	29.2073	3	RBER-CHKtide	81	2
	286	SIK2	1.1		10	3.31631	1	RBER-CHKtide	106	2
	287	SIK3	3.5		50	15.8579	1	RBER-CHKtide	106	2
	288	SLK	3.11	INV_1758878	35	4.36681	1	S6-Peptide	24	2
	289	SNARK	1.5		100	20.2006	0,3	Histone H2B	SIG_87H7445	0.5
	290	SNK	5.6		50	9.29696	1	GSK3(14-27)	40	2
	291	SRC	4.14		5	1.11428	0,3	Poly(Glu,Tyr)4:1	SIG_20K5903	0.125
	292	SRMS	2.6	INV_306354	40	9.7561	3	Poly(Glu,Tyr)4:1	SIG_20K5903	0.125
	293	SRPK1	1.1		30	5.75705	0,3	Myelin Basic Protein	MIL_2982369	1
	294	SRPK2	1.6		10	1.86182	0,3	Myelin Basic Protein	MIL_2982369	1
	295	STK17A	1.8	INV_33789	20	5.40541	0,1	RB-CTF	20	2
	296	STK23	2.5	INV_285180	15	3.46821	0,3	RBER-CHKtide	76	2
	297	STK25	1.5	INV_33163	10	2.6455	0,3	Casein	SIG_65K7410	1
	298	STK33	1.6	INV_36048	50	16.1551	1	RBER-CHKtide	106	2
	299	STK39	5.8	INV_2088747	50	16.5017	1	RBER-CDC25tide	12	1
	300	SYK	3.12		50	9.57781	1	Poly(Glu,Tyr)4:1	SIG_20K5903	0.125
	301	TAOK2	5.7	INV_1373875	15	4.75436	0,3	Casein	SIG_65K7410	1
	302	TAOK3	5.6		100	18.8653	1	PKC(19-31)	6	0.5
	303	TBK1	6.4		5	1.1873	1	Casein	SIG_65K7410	1
	304	TEC	2.6	INV_910411	150	39.267	10	Poly(Glu,Tyr)4:1	SIG_20K5903	0.125
	305	TGFBR1	3.7		5	1.55841	1	GSK3(14-27)	40	1
	306	TGFBR2	3.12	CAR_12CBS-0041	10	2.85714	0,1	S6-Peptide	24	2
	307	TIE2	9.11		10	2.89943	1	Poly(Glu,Tyr)4:1	SIG_20K5903	0.125
	308	TLK1	2.6		10	4.16988	0,3	RB-CTF	20	1
	309	TLK2	2.6		5	2.09846	0,1	S6-Peptide	21	1
	310	TNK1	3.4		100	33.7211	0,3	Poly(Glu,Tyr)4:1	SIG_20K5903	0.125
	311	TRKA	3.1		5	1.43419	0,3	Poly(Glu,Tyr)4:1	SIG_20K5903	0.25
	312	TRKB	4.8		8	2.39456	0,3	Poly(Glu,Tyr)4:1	SIG_20K5903	0.25
	313	TRKC	5.7		20	6.16618	0,3	Poly(Glu,Tyr)4:1	SIG_20K5903	0.125
	314	TSF1	2.5		25	7.76482	0,1	Casein	SIG_65K7410	1
	315	TSK2	2.5		100	27.0577	3	RBER-CHKtide	81	2
	316	TSSK1	3.9	INV_1924896	5	2.14133	0,3	RBER-CHKtide	106	1
	317	TTBK1	13.4		5	0.585405	0,1	RB-CTF	20	1
	318	TTBK2	7.4		20	2.40507	0,1	Casein	SIG_65K7410	0.5
	319	TTK	3.9		100	15.7856	0,3	RBER-CHKtide	106	1
	320	TXK	2.6	INV_750657	5	1.7094	1	RBER-CHKtide	106	2
	321	TYK2	1.7	INV_479106	10	2.90698	0,1	Poly(Ala,Glu,Lys,Tyr)6:2:5:1	SIG_53H5516	0.125
	322	TYRO3	1.8		20	5.10308	1	Poly(Glu,Tyr)4:1	SIG_20K5903	0.5
	323	ULK2	1.1		10	0.302182	0,3	Casein	SIG_65K7410	0.5
	324	VEGFR1	11.9		15	3.35732	1	Poly(Glu,Tyr)4:1	SIG_20K5903	0.125
	325	VEGFR2	15.16		50	11.4817	1	Poly(Glu,Tyr)4:1	SIG_20K5903	0.125
	326	VEGFR3	12.8		15	3.50611	3	Poly(Glu,Tyr)4:1	SIG_20K5903	0.125
	327	VRK1	1.9		150	39.9244	3	RBER-CHKtide	106	2
	328	VRK2	2.3		200	48.0613	1	Casein	SIG_65K7410	0.5
	329	WEE1	5.9		200	53.4031	1	Poly(Ala,Glu,Lys,Tyr)6:2:5:1	SIG_53H5516	0.125
	330	WNK1	1.8		80	34.0331	30	PKC(19-31)	6	1
	331	WNK2	1.6	INV_35976	100	30.8166	3	RBER-CHKtide	106	2
	332	WNK3	1.6	INV_36047	30	11.236	3	S6-Peptide	21	2
	333	YES	1.9		20	4.39575	1	Poly(Glu,Tyr)4:1	SIG_20K5903	0.125
	334	ZAK	2.1	INV_1000962	10	2.47525	1	Myelin Basic Protein	MIL_2982369	1
	335	ZAP70	1.11		10	2.01013	0,1	Poly(Glu,Tyr)4:1	SIG_20K5903	0.125
	* Maximal molar enzyme assay concentrations, implying enzyme preparations exclusively containing 100 % active enzyme

## Sheet: Figure 1
Compound ID:	7a
Compound Concentration (M):	1e-06
(Diameter of dots reflect % inhibition of 331 tested wt kinases)
Depicted are all protein kinases tested except atypical kinases (DNAPK, EEF2K, MTOR) and isoform PKMzeta
Scale: 0 to ≥ 100% inhibition

## Sheet: Figure 2
Compound ID:	7a
Compound Concentration (M):	1e-05
(Diameter of dots reflect % inhibition of 331 tested wt kinases)
Depicted are all protein kinases tested except atypical kinases (DNAPK, EEF2K, MTOR) and isoform PKMzeta
Scale: 0 to ≥ 100% inhibition
