# Supplementary material for: New Dual Inhibitors of Bacterial Topoisomerases with Broad-Spectrum Antibacterial Activity and In Vivo Efficacy against Vancomycin-Intermediate Staphylococcus aureus
Source: J Med Chem. 2023 Mar 6;66(6):3968–94. doi: 10.1021/acs.jmedchem.2c01905 (PMC10041525; doi:10.1021/acs.jmedchem.2c01905)
Supplement: Supplementary file 4 — jm2c01905_si_004.xlsx [file jm2c01905_si_004.xlsx]

## Sheet: QC
			MIC [µg/mL]
Test date	IHMA N°	ID	7a	7h	Ampicillin	Levofloxacin	Penicillin	Imipenem	Vancomycin	Ciprofloxacin	Cefpodoxime
CLSI Range			-	-	0,5 - 2	0,25 - 2	1 - 4	0,5 - 2	1 - 4	0,25 - 2	-
2021-11-11	ATCC 29212	E. faecalis	0.06	≤0,03	1	1	2	1	2	Not Tested
2021-11-11	ATCC 29212	E. faecalis	0.06	≤0,03	1	1	2	1	2
2021-11-11	ATCC 29212	E. faecalis	0.06	≤0,03	1	1	2	1	2
2021-11-26	ATCC 29212	E. faecalis	0.06	≤0,03	1	1	2	1	2
CLSI Range			-	-	0,06 - 0,25	0,5 - 2	0,25 - 1	0,03 - 0,12	0,12 - 0,5	-	0,03 - 0,12
2021-11-11	ATCC 49619	S. pneumoniae	0.25	0.25	0.06	0.5	0.25	0.03	0.12	Not Tested
2021-11-11	ATCC 49619	S. pneumoniae	0.25	0.25	0.06	0.5	0.25	0.03	0.12
2021-11-11	ATCC 49619	S. pneumoniae	0.25	0.25	0.06	0.5	0.25	0.03	0.12
2021-11-26	ATCC 49619	S. pneumoniae	0.25	0.25	0.06	0.5	0.25	0.03	0.12
CLSI Range			-	-	-	-	-	0,25 - 1	-	-	-
2021-11-11	ATCC 49766	H. influenzae	0.25	0.25	0.12	0.015	0.25	0.5	>32	Not Tested
2021-11-11	ATCC 49766	H. influenzae	0.25	0.25	0.12	0.015	0.25	0.5	>32
2021-11-11	ATCC 49766	H. influenzae	0.25	0.25	0.12	0.015	0.25	0.5	>32
2021-11-26	ATCC 49766	H. influenzae	0.25	0.25	0.12	0.015	0.25	0.5	>32
CLSI Range			-	-	2 - 8	0,008 - 0,03	-	-	-	0,004 - 0,03	0,25 - 1
2021-11-11	ATCC 49247	H. influenzae	0.25	0.25	4	0.015	4	0.25	>32	Not Tested
2021-11-11	ATCC 49247	H. influenzae	0.25	0.5	4	0.015	8	0.25	>32
2021-11-11	ATCC 49247	H. influenzae	0.25	0.25	4	0.015	8	0.25	>32
2021-11-26	ATCC 49247	H. influenzae	0.06	0.06	4	0.015	4	0.12	>32
CLSI Range			-	-	2 - 8	0,008 - 0,06	-	0,06 - 0,25	-	0,004 - 0,016	0,25 - 1
2021-11-11	ATCC 25922	E. coli	8	4	8	0.015	32	0.25	>32	Not Tested
2021-11-11	ATCC 25922	E. coli	8	4	8	0.015	16	0.12	>32
2021-11-11	ATCC 25922	E. coli	8	4	8	0.015	16	0.12	>32
2021-11-26	ATCC 25922	E. coli	8	4	4	0.015	32	0.12	>32
CLSI Range			-	-	-	0,5 - 4	-	1 - 4	-	0,12 - 1	-
2021-11-11	ATCC 27853	P. aeruginosa	64	16	>32	2	>32	2	>32	Not Tested
2021-11-11	ATCC 27853	P. aeruginosa	64	16	>32	1	32	2	>32
2021-11-11	ATCC 27853	P. aeruginosa	64	16	>32	2	32	2	>32
2021-11-26	ATCC 27853	P. aeruginosa	16	8	>32	1	>32	2	>32
CLSI Range			-	-	-	-	0,25 - 1	-	-	0,001 - 0,008	0,03 - 0,12
2021-11-18	ATCC 49226	N. gonorrhoeae	≤0,03	≤0,03	Not Tested		0.25	Not Tested		0.004	0.06
2021-11-18	ATCC 49226	N. gonorrhoeae	≤0,03	≤0,03			0.25			0.004	0.06
2021-11-18	ATCC 49226	N. gonorrhoeae	≤0,03	≤0,03			0.25			0.004	0.06

## Sheet: Neisseria
			MIC [µg/mL]
Test date	IHMA N°	ID	7a	7h	Ciprofloxacin	Cefpodoxime	Penicillin
2021-11-18	1123853	N. gonorrhoeae	≤0,03	≤0,03	>8	1	4
2021-11-18	1130935	N. gonorrhoeae	≤0,03	≤0,03	4	0.03	0.25
2021-11-18	1130989	N. gonorrhoeae	0.06	0.06	4	0.015	0.25
2021-11-18	1130991	N. gonorrhoeae	0.06	≤0,03	8	1	2
2021-11-18	1137292	N. gonorrhoeae	0.06	0.06	>8	0.5	1
2021-11-18	1145734	N. gonorrhoeae	≤0,03	≤0,03	8	0.25	2
2021-11-18	1145735	N. gonorrhoeae	≤0,03	≤0,03	4	0.06	>16
2021-11-18	1165897	N. gonorrhoeae	≤0,03	≤0,03	0.004	0.06	>16
2021-11-18	1194748	N. gonorrhoeae	≤0,03	≤0,03	0.004	0.06	0.5
2021-11-18	1194750	N. gonorrhoeae	0.06	≤0,03	0.004	0.25	0.5
2021-11-18	1546199	N. gonorrhoeae	0.06	0.06	0.004	2	2
2021-11-18	1546215	N. gonorrhoeae	0.06	0.06	0.004	2	1

## Sheet: Other orgs
			MIC [µg/mL]
Test date	IHMA N°	ID	7a	7h	Ampicillin	Levofloxacin	Penicillin	Imipenem	Vancomycin
2021-11-26	1765436	E. faecium	0.06	0.06	>32	>32	>32	16	16
2021-11-26	1765746	E. faecium	0.06	≤0,03	>32	>32	>32	>32	>32
2021-11-26	1764866	E. faecium	0.06	≤0,03	>32	>32	>32	>32	16
2021-11-26	1893846	E. faecium	0.12	0.12	>32	>32	>32	>32	>32
2021-11-26	1897101	E. faecium	0.06	≤0,03	>32	>32	>32	>32	>32
2021-11-26	1893942	E. faecium	0.12	0.06	>32	>32	>32	>32	32
2021-11-26	1894055	E. faecium	0.12	0.06	>32	>32	>32	>32	>32
2021-11-26	1897027	E. faecium	0.12	0.06	>32	>32	>32	>32	>32
2021-11-26	1904592	E. faecium	0.06	≤0,03	>32	32	>32	>32	>32
2021-11-26	1893573	E. faecium	0.06	≤0,03	>32	>32	>32	>32	32
2021-11-26	2075051	E. faecium	0.12	0.06	>32	>32	>32	>32	16
2021-11-26	2083787	E. faecium	0.06	≤0,03	>32	32	>32	>32	>32
2021-11-26	2077718	E. faecium	0.06	≤0,03	>32	>32	>32	>32	>32
2021-11-26	1258580	H. influenzae	0.5	0.5	16	0.015	16	0.5	>32
2021-11-26	1254355	H. influenzae	0.25	0.25	2	0.12	4	0.5	32
2021-11-26	1262734	H. influenzae	0.25	0.25	8	0.015	16	0.5	32
2021-11-26	1244149	H. influenzae	0.5	0.5	16	0.015	32	0.5	32
2021-11-26	1286846	H. influenzae	0.5	0.5	8	0.015	16	0.5	>32
2021-11-26	1227715	H. influenzae	0.12	0.12	16	0.015	32	1	>32
2021-11-26	1249803	H. influenzae	0.12	0.12	2	0.015	4	0.25	>32
2021-11-26	1241620	H. influenzae	0.25	0.12	4	≤0,004	16	0.5	>32
2021-11-26	1272723	H. influenzae	0.25	0.12	16	0.015	16	0.5	>32
2021-11-26	1337530	H. influenzae	0.12	0.12	32	0.015	32	1	>32
2021-11-26	1440085	H. influenzae	0.5	0.5	8	0.015	16	0.12	>32
2021-11-26	1479509	H. influenzae	1	1	8	0.0015	16	0.5	32
2021-11-26	1952952	H. influenzae	0.25	0.25	4	0.015	8	0.12	>32
2021-11-26	2047461	H. influenzae	0.25	0.25	32	0.008	>32	0.5	32
2021-11-26	1776057	S. pneumoniae	0.5	0.5	2	0.5	1	0.25	0.25
2021-11-26	1785617	S. pneumoniae	0.25	0.25	8	0.5	4	0.25	0.12
2021-11-26	1811259	S. pneumoniae	0.06	0.06	2	0.5	1	0.12	0.12
2021-11-26	1800765	S. pneumoniae	0.5	0.25	0.5	1	0.5	≤0,015	0.12
2021-11-26	1775387	S. pneumoniae	0.5	0.25	4	1	2	0.25	0.25
2021-11-26	1902609	S. pneumoniae	0.5	0.25	4	1	2	0.12	0.25
2021-11-26	1831562	S. pneumoniae	0.5	0.25	≤0,03	1	≤0,03	≤0,015	0.25
2021-11-26	2057487	S. pneumoniae	0.5	0.25	2	1	2	0.12	0.12
2021-11-26	1979675	S. pneumoniae	0.5	0.25	2	0.5	2	0.25	0.25
2021-11-26	2073087	S. pneumoniae	0.5	0.25	8	1	4	0.25	0.25
2021-11-26	2117109	S. pneumoniae	0.12	0.06	0.5	0.5	0.5	0.06	0.12
2021-11-26	1991963	S. pneumoniae	0.5	0.25	1	>32	2	1	1
