# Supplementary material for: New Dual Inhibitors of Bacterial Topoisomerases with Broad-Spectrum Antibacterial Activity and In Vivo Efficacy against Vancomycin-Intermediate Staphylococcus aureus
Source: J Med Chem. 2023 Mar 6;66(6):3968–94. doi: 10.1021/acs.jmedchem.2c01905 (PMC10041525; doi:10.1021/acs.jmedchem.2c01905)
Supplement: Supplementary file 5 — jm2c01905_si_005.csv [file jm2c01905_si_005.csv]

Compound_ID	SMILES	IC50 [nM] E. coli DNA gyrase	IC50 [nM] E. coli TopoIV	MIC [µg/mL](S. aureus ATCC 29213)	MIC [µg/mL](S. aureus MRSA ATCC4330)	MIC [µg/mL] (A. baumannii ATCC 17978 (ATCC 19606 for compounds 7l, 8b, 14))
7a	OC(C1=CC(SC(NC(C2=C(Cl)C(Cl)=C(C)N2)=O)=N3)=C3C(N4CCOCC4)=C1)=O	<10	44 ± 11	0.25	0.25	4
7b	OC(C1=CC(SC(NC(C2=C(Cl)C(Cl)=C(C)N2)=O)=N3)=C3C(N4CCOCC4C)=C1)=O	<10	78 ± 4	0.125	<0.03125	4
7c	OC(C1=CC(SC(NC(C2=C(Cl)C(Cl)=C(C)N2)=O)=N3)=C3C(N4CCOC[C@H]4C)=C1)=O	30 ± 9	nt	0.0625	0.125	8
7d	OC(C1=CC(SC(NC(C2=C(Cl)C(Cl)=C(C)N2)=O)=N3)=C3C(N4CCOC[C@@H]4C)=C1)=O	23 ± 0	nt	0.125	0.125	8
7e	OC(C1=CC(SC(NC(C2=C(Cl)C(Cl)=C(C)N2)=O)=N3)=C3C(N4CCOC(C)C4)=C1)=O	<10	91 ± 3	0.0625	0.0625	8
7f	OC(C1=CC(SC(NC(C2=C(Cl)C(Cl)=C(C)N2)=O)=N3)=C3C(N4CC(C)OC(C)C4)=C1)=O	<10	82 ± 29	<0.03125	<0.03125	1
7g	OC(C1=CC(SC(NC(C2=C(Cl)C(Cl)=C(C)N2)=O)=N3)=C3C(N4C[C@@H](CC5)O[C@@H]5C4)=C1)=O	<10	16 ± 8	<0.03125	<0.03125	1
7h	OC(C1=CC(SC(NC(C2=C(Cl)C(Cl)=C(C)N2)=O)=N3)=C3C(N4[C@H]5COC[C@@H]4CC5)=C1)=O	16 ± 6	nt	<0.03125	<0.03125	2
7i	OC(C1=CC(SC(NC(C2=C(Cl)C(Cl)=C(C)N2)=O)=N3)=C3C(N4CCOC(C(F)(F)F)C4)=C1)=O	<10	63 ± 1	<0.03125	<0.03125	4
7j	OC(C1=CC(SC(NC(C2=C(Cl)C(Cl)=C(C)N2)=O)=N3)=C3C(N4CCCC4)=C1)=O	<10	68 ± 16	0.25	0.125	4
7l	OC(C1=CC(SC(NC(C2=C(Cl)C(Cl)=C(C)N2)=O)=N3)=C3C(N4CC[C@H]([NH+](C)C)C4)=C1)=O.[Cl-]	<10	210 ± 80	4	2	>64
7m	OC(C1=CC(SC(NC(C2=C(Cl)C(Cl)=C(C)N2)=O)=N3)=C3C(N4CCOC4=O)=C1)=O	<10	180 ± 16	64	64	>64
7n	OC(C1=CC(SC(NC(C2=C(Cl)C(Cl)=C(C)N2)=O)=N3)=C3C(N4CCCC4COC)=C1)=O	14 ± 6	nt	0.0625	0.0625	8
7o	OC(C1=CC(SC(NC(C2=C(Cl)C(Cl)=C(C)N2)=O)=N3)=C3C(N4CCC[C@H]4COC)=C1)=O	25 ± 0	nt	0.0625	0.0625	16
7p	OC(C1=CC(SC(NC(C2=C(Cl)C(Cl)=C(C)N2)=O)=N3)=C3C(N4CCC(O)CC4)=C1)=O	<10	nt	4	4	>64
7r	OC(C1=CC(SC(NC(C2=C(Cl)C(Cl)=C(C)N2)=O)=N3)=C3C(N4CCC5(OCCO5)CC4)=C1)=O	17 ± 11	nt	<0.03125	<0.03125	8
7s	OC(C1=CC(SC(NC(C2=C(Cl)C(Cl)=C(C)N2)=O)=N3)=C3C(N4CCC(CC4)=S)=C1)=O	<10	72 ± 3	>64	64	>64
8a	OC(C1=CC(SC(NC(C2=C(Cl)C(Cl)=C(C)N2)=O)=N3)=C3C(N4CC[C@H]([NH3+])C4)=C1)=O.[Cl-]	<10	38 ± 10	32	16	>32
8b	OC(C1=CC(SC(NC(C2=C(Cl)C(Cl)=C(C)N2)=O)=N3)=C3C(N4CC[NH2+]CC4)=C1)=O.[Cl-]	<10	120 ± 15	32	nt	64
8c	OC(C1=CC(SC(NC(C2=C(Cl)C(Cl)=C(C)N2)=O)=N3)=C3C(NCCCOC)=C1)=O	15 ± 5	nt	<0.03125	<0.03125	2
14	OC(C1=CC(SC(NC(C2=C(Cl)C(Cl)=C(C)N2)=O)=N3)=C3C(C[NH+]4CCOCC4)=C1)=O.[Cl-]	13 ± 5	460 ± 120	16	nt	>64
16a	OC(C1=CC(SC(NC(C2=CC(Cl)=C(C)N2)=O)=N3)=C3C(N4CCOCC4)=C1)=O	13 ± 5	38 ± 10	8	2	>64
16b	OC(C1=CC(SC(NC(C2=CC(F)=C(C)N2)=O)=N3)=C3C(N4CCOCC4)=C1)=O	31 ± 6	120 ± 15	64	32	>64
16c	OC(C1=CC(SC(NC(C2=CC(C#N)=C(C)N2)=O)=N3)=C3C(N4CCOCC4)=C1)=O	32 ± 9	440 ± 10	>64	nt	>64
